# Supplementary material for: The Investigation of Somatostatin Receptors as a Potential Target in Breast Phyllodes Tumours
Source: Diagnostics (Basel). 2024 Dec 17;14(24):2841. doi: 10.3390/diagnostics14242841 (PMC11675630; doi:10.3390/diagnostics14242841)
Supplement: Supplementary file 1 [file diagnostics-14-02841-s001.zip]

Archive with 1 entries (1 files):
- diagnostics-3278466-supplementary.pdf
